# Supplementary material for: The Role of Homologous Recombination Deficiency (HRD) in Renal Cell Carcinoma (RCC): Biology, Biomarkers, and Therapeutic Opportunities
Source: Curr Oncol. 2025 Dec 7;32(12):690. doi: 10.3390/curroncol32120690 (PMC12731853; doi:10.3390/curroncol32120690)
Supplement: Supplementary file 1 [file curroncol-32-00690-s001.zip]

Archive with 1 entries (1 files):
- curroncol-3977821-supplementary.pdf
